# Supplementary material for: DFT Simulation-Based Design of 1T-MoS2 Cathode Hosts for Li-S Batteries and Experimental Evaluation
Source: Int J Mol Sci. 2022 Dec 9;23(24):15608. doi: 10.3390/ijms232415608 (PMC9779699; doi:10.3390/ijms232415608)
Supplement: Supplementary file 1 [file ijms-23-15608-s001.zip]

Archive with 1 entries (1 files):
- ijms-2053325-supplementary.pdf
